# Supplementary material for: Observation of Direct and Indirect Effects of Surface Stabilizer on the Attenuation Coefficient of CdTe Nanoplatelet Films
Source: Nanomaterials (Basel). 2025 Nov 7;15(22):1688. doi: 10.3390/nano15221688 (PMC12655797; doi:10.3390/nano15221688)
Supplement: Supplementary file 1 [file nanomaterials-15-01688-s001.zip]

Archive with 1 entries (1 files):
- nanomaterials-3935456-supplementary.pdf
